# Supplementary material for: Analysis of Knowledge, Attitudes and Behaviours of Health Care Workers towards Vaccine-Preventable Diseases and Recommended Vaccinations: An Observational Study in a Teaching Hospital
Source: Vaccines (Basel). 2023 Jan 16;11(1):196. doi: 10.3390/vaccines11010196 (PMC9867139; doi:10.3390/vaccines11010196)
Supplement: Supplementary file 1 [file vaccines-11-00196-s001.zip]

Archive with 1 entries (1 files):
- vaccines-2167453-supplementary.pdf
